# Supplementary material for: Construction of a Support Vector Machine–Based Classifier for Pulmonary Arterial Hypertension Patients
Source: Front Genet. 2021 Nov 22;12:781011. doi: 10.3389/fgene.2021.781011 (PMC8647811; doi:10.3389/fgene.2021.781011)
Supplement: Supplementary file 2 [file DataSheet3.XLSX]

## Sheet: Sheet1
sensivity:0.585,specificity:0.847,accuracy:0.752,matthews0.450,f1:0.632
sensivity:0.707,specificity:0.847,accuracy:0.796,matthews0.558,f1:0.716
sensivity:0.878,specificity:0.931,accuracy:0.912,matthews0.809,f1:0.878
sensivity:0.927,specificity:0.944,accuracy:0.938,matthews0.867,f1:0.916
sensivity:0.902,specificity:0.944,accuracy:0.929,matthews0.847,f1:0.902
sensivity:0.902,specificity:0.931,accuracy:0.920,matthews0.829,f1:0.892
sensivity:0.902,specificity:0.917,accuracy:0.912,matthews0.811,f1:0.881
sensivity:0.878,specificity:0.931,accuracy:0.912,matthews0.809,f1:0.878
sensivity:0.878,specificity:0.917,accuracy:0.903,matthews0.791,f1:0.867
sensivity:0.878,specificity:0.889,accuracy:0.885,matthews0.756,f1:0.847
sensivity:0.878,specificity:0.889,accuracy:0.885,matthews0.756,f1:0.847
sensivity:0.878,specificity:0.889,accuracy:0.885,matthews0.756,f1:0.847
sensivity:0.878,specificity:0.903,accuracy:0.894,matthews0.773,f1:0.857
sensivity:0.878,specificity:0.889,accuracy:0.885,matthews0.756,f1:0.847
sensivity:0.854,specificity:0.903,accuracy:0.885,matthews0.753,f1:0.843
sensivity:0.854,specificity:0.889,accuracy:0.876,matthews0.735,f1:0.833
sensivity:0.854,specificity:0.917,accuracy:0.894,matthews0.770,f1:0.854
sensivity:0.854,specificity:0.917,accuracy:0.894,matthews0.770,f1:0.854
sensivity:0.854,specificity:0.903,accuracy:0.885,matthews0.753,f1:0.843
sensivity:0.854,specificity:0.889,accuracy:0.876,matthews0.735,f1:0.833
sensivity:0.854,specificity:0.889,accuracy:0.876,matthews0.735,f1:0.833
sensivity:0.854,specificity:0.889,accuracy:0.876,matthews0.735,f1:0.833
sensivity:0.854,specificity:0.889,accuracy:0.876,matthews0.735,f1:0.833
sensivity:0.829,specificity:0.875,accuracy:0.858,matthews0.697,f1:0.810
sensivity:0.829,specificity:0.875,accuracy:0.858,matthews0.697,f1:0.810
sensivity:0.829,specificity:0.861,accuracy:0.850,matthews0.681,f1:0.800
sensivity:0.829,specificity:0.889,accuracy:0.867,matthews0.715,f1:0.819
sensivity:0.829,specificity:0.875,accuracy:0.858,matthews0.697,f1:0.810
sensivity:0.878,specificity:0.861,accuracy:0.867,matthews0.723,f1:0.828
sensivity:0.854,specificity:0.875,accuracy:0.867,matthews0.719,f1:0.824
sensivity:0.854,specificity:0.861,accuracy:0.858,matthews0.702,f1:0.814
sensivity:0.878,specificity:0.875,accuracy:0.876,matthews0.740,f1:0.837
sensivity:0.854,specificity:0.861,accuracy:0.858,matthews0.702,f1:0.814
sensivity:0.854,specificity:0.847,accuracy:0.850,matthews0.686,f1:0.805
sensivity:0.829,specificity:0.847,accuracy:0.841,matthews0.664,f1:0.791
sensivity:0.854,specificity:0.847,accuracy:0.850,matthews0.686,f1:0.805
sensivity:0.854,specificity:0.833,accuracy:0.841,matthews0.670,f1:0.795
sensivity:0.854,specificity:0.833,accuracy:0.841,matthews0.670,f1:0.795
sensivity:0.854,specificity:0.847,accuracy:0.850,matthews0.686,f1:0.805
sensivity:0.829,specificity:0.861,accuracy:0.850,matthews0.681,f1:0.800
sensivity:0.805,specificity:0.819,accuracy:0.814,matthews0.611,f1:0.759
sensivity:0.829,specificity:0.833,accuracy:0.832,matthews0.648,f1:0.782
sensivity:0.805,specificity:0.833,accuracy:0.823,matthews0.627,f1:0.767
sensivity:0.805,specificity:0.833,accuracy:0.823,matthews0.627,f1:0.767
sensivity:0.780,specificity:0.847,accuracy:0.823,matthews0.622,f1:0.762
sensivity:0.805,specificity:0.847,accuracy:0.832,matthews0.643,f1:0.776
sensivity:0.805,specificity:0.847,accuracy:0.832,matthews0.643,f1:0.776
sensivity:0.780,specificity:0.847,accuracy:0.823,matthews0.622,f1:0.762
sensivity:0.805,specificity:0.833,accuracy:0.823,matthews0.627,f1:0.767
sensivity:0.829,specificity:0.861,accuracy:0.850,matthews0.681,f1:0.800
sensivity:0.854,specificity:0.847,accuracy:0.850,matthews0.686,f1:0.805
sensivity:0.829,specificity:0.833,accuracy:0.832,matthews0.648,f1:0.782
sensivity:0.829,specificity:0.861,accuracy:0.850,matthews0.681,f1:0.800
sensivity:0.829,specificity:0.847,accuracy:0.841,matthews0.664,f1:0.791
sensivity:0.878,specificity:0.861,accuracy:0.867,matthews0.723,f1:0.828
sensivity:0.854,specificity:0.861,accuracy:0.858,matthews0.702,f1:0.814
sensivity:0.854,specificity:0.875,accuracy:0.867,matthews0.719,f1:0.824
sensivity:0.854,specificity:0.875,accuracy:0.867,matthews0.719,f1:0.824
sensivity:0.829,specificity:0.875,accuracy:0.858,matthews0.697,f1:0.810
sensivity:0.829,specificity:0.847,accuracy:0.841,matthews0.664,f1:0.791
sensivity:0.829,specificity:0.875,accuracy:0.858,matthews0.697,f1:0.810
sensivity:0.780,specificity:0.861,accuracy:0.832,matthews0.638,f1:0.771
sensivity:0.805,specificity:0.861,accuracy:0.841,matthews0.660,f1:0.786
sensivity:0.829,specificity:0.861,accuracy:0.850,matthews0.681,f1:0.800
sensivity:0.829,specificity:0.875,accuracy:0.858,matthews0.697,f1:0.810
sensivity:0.829,specificity:0.875,accuracy:0.858,matthews0.697,f1:0.810
sensivity:0.829,specificity:0.875,accuracy:0.858,matthews0.697,f1:0.810
sensivity:0.854,specificity:0.861,accuracy:0.858,matthews0.702,f1:0.814
sensivity:0.829,specificity:0.861,accuracy:0.850,matthews0.681,f1:0.800
sensivity:0.854,specificity:0.861,accuracy:0.858,matthews0.702,f1:0.814
sensivity:0.854,specificity:0.875,accuracy:0.867,matthews0.719,f1:0.824
sensivity:0.829,specificity:0.875,accuracy:0.858,matthews0.697,f1:0.810
sensivity:0.854,specificity:0.889,accuracy:0.876,matthews0.735,f1:0.833
sensivity:0.854,specificity:0.875,accuracy:0.867,matthews0.719,f1:0.824
sensivity:0.854,specificity:0.861,accuracy:0.858,matthews0.702,f1:0.814
sensivity:0.878,specificity:0.875,accuracy:0.876,matthews0.740,f1:0.837
sensivity:0.878,specificity:0.889,accuracy:0.885,matthews0.756,f1:0.847
sensivity:0.878,specificity:0.889,accuracy:0.885,matthews0.756,f1:0.847
sensivity:0.854,specificity:0.889,accuracy:0.876,matthews0.735,f1:0.833
sensivity:0.854,specificity:0.889,accuracy:0.876,matthews0.735,f1:0.833
sensivity:0.854,specificity:0.889,accuracy:0.876,matthews0.735,f1:0.833
sensivity:0.854,specificity:0.889,accuracy:0.876,matthews0.735,f1:0.833
sensivity:0.854,specificity:0.889,accuracy:0.876,matthews0.735,f1:0.833
sensivity:0.854,specificity:0.889,accuracy:0.876,matthews0.735,f1:0.833
sensivity:0.854,specificity:0.889,accuracy:0.876,matthews0.735,f1:0.833
sensivity:0.854,specificity:0.889,accuracy:0.876,matthews0.735,f1:0.833
sensivity:0.854,specificity:0.889,accuracy:0.876,matthews0.735,f1:0.833
sensivity:0.854,specificity:0.889,accuracy:0.876,matthews0.735,f1:0.833
sensivity:0.854,specificity:0.889,accuracy:0.876,matthews0.735,f1:0.833
sensivity:0.854,specificity:0.889,accuracy:0.876,matthews0.735,f1:0.833
sensivity:0.854,specificity:0.903,accuracy:0.885,matthews0.753,f1:0.843
sensivity:0.829,specificity:0.903,accuracy:0.876,matthews0.732,f1:0.829
sensivity:0.854,specificity:0.889,accuracy:0.876,matthews0.735,f1:0.833
sensivity:0.854,specificity:0.903,accuracy:0.885,matthews0.753,f1:0.843
sensivity:0.878,specificity:0.917,accuracy:0.903,matthews0.791,f1:0.867
sensivity:0.854,specificity:0.917,accuracy:0.894,matthews0.770,f1:0.854
sensivity:0.854,specificity:0.917,accuracy:0.894,matthews0.770,f1:0.854
sensivity:0.854,specificity:0.903,accuracy:0.885,matthews0.753,f1:0.843
sensivity:0.854,specificity:0.889,accuracy:0.876,matthews0.735,f1:0.833
sensivity:0.854,specificity:0.903,accuracy:0.885,matthews0.753,f1:0.843
sensivity:0.854,specificity:0.917,accuracy:0.894,matthews0.770,f1:0.854
sensivity:0.878,specificity:0.903,accuracy:0.894,matthews0.773,f1:0.857
sensivity:0.878,specificity:0.903,accuracy:0.894,matthews0.773,f1:0.857
sensivity:0.902,specificity:0.903,accuracy:0.903,matthews0.794,f1:0.871
sensivity:0.902,specificity:0.931,accuracy:0.920,matthews0.829,f1:0.892
sensivity:0.902,specificity:0.903,accuracy:0.903,matthews0.794,f1:0.871
sensivity:0.902,specificity:0.958,accuracy:0.938,matthews0.865,f1:0.914
sensivity:0.902,specificity:0.958,accuracy:0.938,matthews0.865,f1:0.914
sensivity:0.902,specificity:0.958,accuracy:0.938,matthews0.865,f1:0.914
sensivity:0.902,specificity:0.944,accuracy:0.929,matthews0.847,f1:0.902
