# Supplementary material for: Construction of a Support Vector Machine–Based Classifier for Pulmonary Arterial Hypertension Patients
Source: Front Genet. 2021 Nov 22;12:781011. doi: 10.3389/fgene.2021.781011 (PMC8647811; doi:10.3389/fgene.2021.781011)
Supplement: Supplementary file 4 [file DataSheet2.XLSX]

## Sheet: Sheet1
ID	Description	GeneRatio	BgRatio	pvalue	p.adjust	qvalue	geneID	Count
hsa04061	Viral protein interaction with cytokine and cytokine receptor	7/47	100/8049	1.54813e-06	0.000208997	0.000182516	1524/729230/8743/7852/6348/5197/5473	7
hsa05162	Measles	7/47	139/8049	1.39095e-05	0.000938894	0.000819931	3303/51284/7128/3725/4792/4939/598	7
hsa04621	NOD-like receptor signaling pathway	7/47	181/8049	7.61428e-05	0.00337538	0.0029477	7128/3725/2633/23710/4792/4939/598	7
hsa04062	Chemokine signaling pathway	7/47	189/8049	0.000100011	0.00337538	0.0029477	1524/729230/7852/4792/6348/5197/5473	7
hsa04060	Cytokine-cytokine receptor interaction	8/47	294/8049	0.000261515	0.0070609	0.00616625	1524/729230/8743/7852/5008/6348/5197/5473	8
hsa04620	Toll-like receptor signaling pathway	5/47	104/8049	0.00032596	0.0073341	0.00640483	51284/51311/3725/4792/6348	5
hsa04210	Apoptosis	5/47	136/8049	0.00111011	0.0214094	0.0186967	8743/3725/1649/4792/598	5
hsa04657	IL-17 signaling pathway	4/47	94/8049	0.0021195	0.0357665	0.0312347	7128/3725/4792/2354	4
hsa05164	Influenza A	5/47	171/8049	0.00304328	0.0456492	0.0398652	3337/51284/8743/4792/4939	5
